# Supplementary material for: A SIMPLI (Single-cell Identification from MultiPLexed Images) approach for spatially-resolved tissue phenotyping at single-cell resolution
Source: Nat Commun. 2022 Feb 9;13:781. doi: 10.1038/s41467-022-28470-x (PMC8828885; doi:10.1038/s41467-022-28470-x)
Supplement: Supplementary file 4 — Supplementary Data 1 [file 41467_2022_28470_MOESM4_ESM.xlsx]

## Sheet: Sheet1
Supplementary Data1. Samples used in the study
Legend: For each sample reported are the ID, tumour stage, tissue and anatomical site of origin, the experimental approach, and the percentage of cells identified by SIMPLI and used in the analysis and the corresponding figure where these data are shown. In Fig. 2g, the percentages of cells were measured over the total immune cells; In Figs. 3c and 4d they were measured over the total cells. Data…
1. Schürch, C.M. et al. Coordinated Cellular Neighborhoods Orchestrate Antitumoral Immunity at the Colorectal Cancer Invasive Front. Cell 182, 1341-1359.e19 (2020).
Sample ID	Tumour Stage	MMR by IHC	Tissue	Anatomical site	Source	Imaging approach	T cells (%)	Macrophages (%)	B cells (%)	IgA+ cells (%)	Epithelial cells (%)	Dendritic cells (%)	CD8+PD1+ cells (%)	CD8+PD1- cells (%)	PLD1+ cells (%)	CD8+ T cells (%)	CD4+ T cells (%)	Treg (%)	Reference
CLN1	NA	NA	Human colon mucosa	Colon	This study	IMC	27.8445	29.9647	NA	35.1943	NA	6.99647	NA	NA	NA	NA	NA	NA	Figure 2g
CLN2	T2	MSI	Human colon mucosa	Transverse colon	This study	IMC	20.1531	26.7857	NA	13.9031	NA	39.1582	NA	NA	NA	NA	NA	NA	Figure 2g
CLN3	T2	MSS	Human colon mucosa	Ascending colon	This study	IMC	20.5625	24.6875	NA	44.125	NA	10.625	NA	NA	NA	NA	NA	NA	Figure 2g
CLN4	NA	NA	Human colon mucosa	Colon	This study	IMC	56.3348	27.9789	NA	4.22323	NA	11.463	NA	NA	NA	NA	NA	NA	Figure 2g
CLN5	T2	MSI	Human colon mucosa	Ascending colon	This study	IMC	41.7127	33.7017	NA	18.6464	NA	5.93923	NA	NA	NA	NA	NA	NA	Figure 2g
CLN6	T2	NA	Human colon mucosa	Descending colon	This study	IMC	38.5936	23.3851	NA	29.5993	NA	8.42191	NA	NA	NA	NA	NA	NA	Figure 2g
APP1	NA	NA	Human appendix	Appendix	This study	IMC	27.038	5.73589	36.2966	NA	25.6547	5.27481	NA	NA	NA	NA	NA	NA	Figure 3c
CRC1	NA	MSI	Human rectal cancer	Rectum	This study	mIF	NA	NA	NA	NA	NA	NA	0.172982	5.84641	3.72831	NA	NA	NA	Figure 4d
CRC_01_02_B	T3	MSS	Human colorectal cancer	Rectum	Schürch et al., 2020	CODEX	NA	61.6266	6.7583	NA	NA	0	NA	NA	NA	7.78923	1.71821	0.229095	Figure 5b
CRC_02_04_B	T3	MSS	Human colorectal cancer	Ascending colon	Schürch et al., 2020	CODEX	NA	20.9261	12.5557	NA	NA	0.178094	NA	NA	NA	19.5013	7.30187	2.04809	Figure 5b
CRC_03_05_A	T3	MSS	Human colorectal cancer	Descending colon	Schürch et al., 2020	CODEX	NA	31.4438	9.83171	NA	NA	1.59433	NA	NA	NA	9.74314	17.5376	0.974314	Figure 5b
CRC_04_08_B	T3	MSI	Human colorectal cancer	Sigma	Schürch et al., 2020	CODEX	NA	27.6471	24.0523	NA	NA	0.718954	NA	NA	NA	10.915	7.51634	1.63399	Figure 5b
CRC_05_09_A	T3	MSS	Human colorectal cancer	Transversum	Schürch et al., 2020	CODEX	NA	24.9832	3.82807	NA	NA	0.873069	NA	NA	NA	17.0584	11.0813	2.41773	Figure 5b
CRC_06_11_A	T3	MSS	Human colorectal cancer	Ascending colon	Schürch et al., 2020	CODEX	NA	22.035	12.9618	NA	NA	0.129618	NA	NA	NA	45.8198	13.0266	0.648088	Figure 5b
CRC_07_13_B	T3	MSS	Human colorectal cancer	Ascending colon	Schürch et al., 2020	CODEX	NA	32.2363	21.097	NA	NA	0.675105	NA	NA	NA	7.67932	6.24473	1.01266	Figure 5b
CRC_08_16_B	T3	MSS	Human colorectal cancer	Rectum	Schürch et al., 2020	CODEX	NA	23.5255	8.54871	NA	NA	0.0662691	NA	NA	NA	20.0795	33.6647	0.662691	Figure 5b
CRC_09_17_B	T4a	MSI	Human colorectal cancer	Cecum	Schürch et al., 2020	CODEX	NA	23.4384	6.70487	NA	NA	0.573066	NA	NA	NA	14.5559	11.8625	0.744986	Figure 5b
CRC_10_20_B	T2	MSS	Human colorectal cancer	Rectum	Schürch et al., 2020	CODEX	NA	31.821	4.90988	NA	NA	0.497203	NA	NA	NA	19.0802	12.3058	1.05656	Figure 5b
CRC_11_21_A	T3	MSS	Human colorectal cancer	Descending colon	Schürch et al., 2020	CODEX	NA	27.3521	4.65567	NA	NA	0.387973	NA	NA	NA	49.6605	12.9001	1.4549	Figure 5b
CRC_12_24_B	T3	MSS	Human colorectal cancer	Sigma	Schürch et al., 2020	CODEX	NA	22.9905	25.5834	NA	NA	0.432152	NA	NA	NA	6.48228	24.1141	0.345722	Figure 5b
CRC_13_26_B	T3	MSS	Human colorectal cancer	Cecum	Schürch et al., 2020	CODEX	NA	35.3353	6.70554	NA	NA	2.04082	NA	NA	NA	14.344	10.2041	2.50729	Figure 5b
CRC_14_28_B	T3	MSS	Human colorectal cancer	Cecum	Schürch et al., 2020	CODEX	NA	47.7401	3.88418	NA	NA	0.49435	NA	NA	NA	14.9011	15.7486	0.282486	Figure 5b
CRC_15_29_A	T3	MSS	Human colorectal cancer	Sigma	Schürch et al., 2020	CODEX	NA	25.4885	16.4298	NA	NA	0.888099	NA	NA	NA	23.4458	14.476	1.86501	Figure 5b
CRC_16_32_A	T2	MSS	Human colorectal cancer	Cecum	Schürch et al., 2020	CODEX	NA	33.6167	4.79134	NA	NA	0.927357	NA	NA	NA	15.1468	9.89181	0.772798	Figure 5b
CRC_17_34_B	T3	MSS	Human colorectal cancer	Cecum	Schürch et al., 2020	CODEX	NA	54.646	6.34218	NA	NA	0.589971	NA	NA	NA	17.9204	15.118	0.663717	Figure 5b
CRC_18_36_B	T4	NA	Human colorectal cancer	Sigma	Schürch et al., 2020	CODEX	NA	40.839	6.25	NA	NA	4.7089	NA	NA	NA	9.58904	12.1575	0.171233	Figure 5b
CRC_19_38_A	T3	MSS	Human colorectal cancer	Cecum	Schürch et al., 2020	CODEX	NA	18.7013	16.3636	NA	NA	0.606061	NA	NA	NA	27.0996	8.57143	1.12554	Figure 5b
CRC_20_39_A	T3	MSS	Human colorectal cancer	Sigma	Schürch et al., 2020	CODEX	NA	42.1053	4.05834	NA	NA	0.253646	NA	NA	NA	19.2771	3.2974	0.380469	Figure 5b
CRC_21_41_A	T4a	MSS	Human colorectal cancer	Sigma	Schürch et al., 2020	CODEX	NA	27.8818	7.29064	NA	NA	1.57635	NA	NA	NA	16.8473	11.133	2.6601	Figure 5b
CRC_22_43_A	T4	MSS	Human colorectal cancer	Descending colon	Schürch et al., 2020	CODEX	NA	39.0909	11.3636	NA	NA	0.227273	NA	NA	NA	14.3182	20.2273	1.93182	Figure 5b
CRC_23_46_B	T3	MSI	Human colorectal cancer	Cecum	Schürch et al., 2020	CODEX	NA	32.837	7.99373	NA	NA	3.29154	NA	NA	NA	11.2853	25.5486	2.66458	Figure 5b
CRC_24_47_A	T3	MSS	Human colorectal cancer	Cecum	Schürch et al., 2020	CODEX	NA	63.3202	7.19368	NA	NA	0.158103	NA	NA	NA	14.9407	4.74308	0.869565	Figure 5b
CRC_25_49_A	T3	MSS	Human colorectal cancer	Rectum	Schürch et al., 2020	CODEX	NA	29.2042	26.0511	NA	NA	0.0750751	NA	NA	NA	10.8108	24.9249	2.32733	Figure 5b
CRC_26_52_A	T3	MSS	Human colorectal cancer	Rectum	Schürch et al., 2020	CODEX	NA	43.9175	6.49485	NA	NA	1.23711	NA	NA	NA	21.6495	17.732	4.2268	Figure 5b
CRC_27_54_A	T4a	MSS	Human colorectal cancer	Sigma	Schürch et al., 2020	CODEX	NA	32.3557	6.4333	NA	NA	0.189215	NA	NA	NA	19.2999	25.4494	1.13529	Figure 5b
CRC_28_56_B	T4a	MSS	Human colorectal cancer	Rectum	Schürch et al., 2020	CODEX	NA	41.9132	5.6213	NA	NA	0.788955	NA	NA	NA	4.43787	31.7554	0.197239	Figure 5b
CRC_29_58_A	T3	MSS	Human colorectal cancer	Cecum	Schürch et al., 2020	CODEX	NA	48.5564	10.4987	NA	NA	0.262467	NA	NA	NA	13.6483	21.5223	0	Figure 5b
CRC_30_59_A	T3	MSS	Human colorectal cancer	Sigma	Schürch et al., 2020	CODEX	NA	33.5938	15.3646	NA	NA	2.69097	NA	NA	NA	22.2222	15.1042	2.17014	Figure 5b
CRC_31_61_B	T3	MSI	Human colorectal cancer	Ascending colon	Schürch et al., 2020	CODEX	NA	44.1691	6.99708	NA	NA	5.61224	NA	NA	NA	10.7143	10.7143	7.06997	Figure 5b
CRC_32_64_B	T4	MSS	Human colorectal cancer	Sigma	Schürch et al., 2020	CODEX	NA	36.4431	14.4315	NA	NA	6.19534	NA	NA	NA	7.94461	23.3965	0	Figure 5b
CRC_33_65_A	T4a	MSS	Human colorectal cancer	Sigma	Schürch et al., 2020	CODEX	NA	37.4332	15.0802	NA	NA	0.427807	NA	NA	NA	11.5508	8.34225	1.60428	Figure 5b
CRC_34_68_A	T4a	MSS	Human colorectal cancer	Descending colon	Schürch et al., 2020	CODEX	NA	46.3351	10.9948	NA	NA	1.70157	NA	NA	NA	12.9581	8.63874	2.09424	Figure 5b
CRC_35_69_A	T4	MSS	Human colorectal cancer	Descending colon	Schürch et al., 2020	CODEX	NA	39.0694	7.55048	NA	NA	0.790167	NA	NA	NA	4.12643	5.70676	0.0877963	Figure 5b
