# Supplementary material for: A SIMPLI (Single-cell Identification from MultiPLexed Images) approach for spatially-resolved tissue phenotyping at single-cell resolution
Source: Nat Commun. 2022 Feb 9;13:781. doi: 10.1038/s41467-022-28470-x (PMC8828885; doi:10.1038/s41467-022-28470-x)
Supplement: Supplementary file 5 — Supplementary Data 2 [file 41467_2022_28470_MOESM5_ESM.xlsx]

## Sheet: Supplemenatry_Table_2
Supplementary Data 2. Antibodies used in the study
Legend: For each antibody reported are the associated cell population, the catalogue number, the vendor, the tag, the dilution used in the staining, the experimental application and the corresponding reference figure. Data shown in Fig. 5b were obtained from a previously published CODEX dataset (1). IMC: Imaging Mass Cytometry, IHC: Immunohistochemistry, mIF: multiplexed immunofluorescence, CODEX…
1. Schürch, C.M. et al. Coordinated Cellular Neighborhoods Orchestrate Antitumoral Immunity at the Colorectal Cancer Invasive Front. Cell 182, 1341-1359.e19 (2020).
Cell population	Antibody Specificity	Vendor	Catalogue Number	Clone	Metal or Opal Tag	Antibody Dilution	Application	Reference
All leukocytes	CD45	Fluidigm	3152016D	EPR4877(2)	152Sm	1 in 500	IMC	Figures 2, 3
B cells	CD20	Fluidigm	3161029D	H1	161Dy	1 in 250	IMC	Figures 2, 3
B cells	IgA	NovusBio	NB500-469	AD3	142Nd	1 in 100	IMC	Figures 2, 3
B cells	IgM	NovusBio	NBP2-34254	IM373	169Tm	1 in 200	IMC	Figures 2, 3
B cells / T cells	CD27	Fluidigm	3171024D	EPR8569	171Yb	1 in 300	IMC	Figures 2, 3
T cells	CD45RA	Fluidigm	3166028D	HI100	166Er	1 in 2000	IMC	Figures 2, 3
T cells	CD45RO	Fluidigm	3173016D	UCHL1	173Yb	1 in 500	IMC	Figures 2, 3
T cells / macrophages	CD4	Fluidigm	3156033D	EPR6855	156Gd	1 in 200	IMC	Figures 2, 3
T cells	CD8	Fluidigm	3162035D	D8A8Y	162Dy	1 in 800	IMC	Figures 2, 3
T cells	PD1	Fluidigm	3165039D	EPR4877(2)	165Ho	1 in 50	IMC	Figures 2, 3
T cells	CD3	Fluidigm	3170019D	Poly C-Terminal	170Er	1 in 800	IMC	Figures 2, 3
T cells	FOXP3	Fluidigm	3155016D	236A/E7	155Gd	1 in 200	IMC	Figures 2, 3
Macrophages	CD68	Fluidigm	3159035D	KP1	159Tb	1 in 400	IMC	Figures 2, 3
Macrophages	CD16	Fluidigm	3146020D	EPR16784	146Nd	1 in 200	IMC	Figures 2, 3
Macrophages and dendritic cells	CD11c	Abcam	ab216655	EP1347Y	175 Lu	1 in 400	IMC	Figures 2, 3
Macrophages, dendritic cells, tumour cells	PDL1	RnD System	MAB1561	130021	150Nd	1 in 70	IMC	Figures 2, 3
Endothelial cells	CD34	Abcam	ab213058	HPCA1/1171	164Dy	1 in 150	IMC	Figures 2, 3
Epithelial cells	Pan keratin	Fluidigm	3148020D	C11	148Nd	1 in 3000	IMC	Figures 2, 3
Epithelial cells	E-Cadherin	Fluidigm	3158029D	24E10	158Gd	1 in 3000	IMC	Figures 2, 3
Basement membrane cells	Collagen type IV	NovusBio	NBP1-97716	1043	176Yb	1 in 30	IMC	Figures 2, 3
Proliferating cells	Ki67	Fluidigm	3168022D	B56	168Er	1 in 400	IMC	Figures 2, 3
Stromal cells	Vimentin	Fluidigm	3143029D	RV202	143Nd	1 in 8000	IMC	Figures 2, 3
Stromal cells	SMA	Fluidigm	3141017D	1A4	141Pr	1 in 4000	IMC	Figures 2, 3
Various	CAMK4	NovusBio	NBP2-37428	8C5B8	174Yb	1 in 250	IMC	Figures 2, 3
Various	IFNA5	CloudClone	MAG975Hu22	C1	147Sm	1 in 100	IMC	Figures 2, 3
Various	VEGFC	Abcam	ab191274	197CT7.3.4	154Sm	1 in 600	IMC	Figures 2, 3
T cells	CD3	Dako	A0452	Polyclonal	NA	1 in 200	IHC	Figure 4
NA	Anti-Rabbit-HRP	Dako	P0448	Polyclonal	NA	1 in 200	IHC	Figure 4
T cells	CD8	Cell Signaling Technologies	85336	D8A8Y	Opal 780 (1:75)	1 in 200	mIF	Figure 4
T cells	GzB	Abcam	ab208586	EPR20129-217	Opal 480 (1:600)	1 in 100	mIF	Figure 4
T cells	PD1	Abcam	ab137132	EPR4877(2)	Opal 650 (1:100)	1 in 300	mIF	Figure 4
Proliferating cells	ki67	BD Biosciences	550609	B56	Opal 690 (1:150)	1 in 200	mIF	Figure 4
Macrophages	CD68	BioLegend	916104	KP1	Opal 620 (1:700)	1 in 1000	mIF	Figure 4
Macrophages, dendritic cells, tumour cells	PDL1	RnD System	MAB1561	130021	Opal 520 (1:150)	1 in 450	mIF	Figure 4
Stromal cells	CD44	NA	NA	NA	NA	NA	CODEX	Figure 5
T cells	FOXP3	NA	NA	NA	NA	NA	CODEX	Figure 5
Epithelial cells	CDX2	NA	NA	NA	NA	NA	CODEX	Figure 5
T cells	CD8	NA	NA	NA	NA	NA	CODEX	Figure 5
Various	p53	NA	NA	NA	NA	NA	CODEX	Figure 5
T cells	GATA3	NA	NA	NA	NA	NA	CODEX	Figure 5
All leukocytes	CD45	NA	NA	NA	NA	NA	CODEX	Figure 5
T cells	Tbet	NA	NA	NA	NA	NA	CODEX	Figure 5
Various	Beta catenin	NA	NA	NA	NA	NA	CODEX	Figure 5
Macrophages and dendritic cells	HLADR	NA	NA	NA	NA	NA	CODEX	Figure 5
Macrophages, dendritic cells, tumour cells	PDL1	NA	NA	NA	NA	NA	CODEX	Figure 5
Proliferating cells	Ki67	NA	NA	NA	NA	NA	CODEX	Figure 5
T cells	CD45RA	NA	NA	NA	NA	NA	CODEX	Figure 5
T cells	CD4	NA	NA	NA	NA	NA	CODEX	Figure 5
Dendritic cells	CD21	NA	NA	NA	NA	NA	CODEX	Figure 5
Epithelial cells	MUC1	NA	NA	NA	NA	NA	CODEX	Figure 5
Various	CD30	NA	NA	NA	NA	NA	CODEX	Figure 5
T cells	CD2	NA	NA	NA	NA	NA	CODEX	Figure 5
Stromal cells	Vimentin	NA	NA	NA	NA	NA	CODEX	Figure 5
B cells	CD20	NA	NA	NA	NA	NA	CODEX	Figure 5
Various	LAG3	NA	NA	NA	NA	NA	CODEX	Figure 5
Various	NaKATPase	NA	NA	NA	NA	NA	CODEX	Figure 5
T cells	CD5	NA	NA	NA	NA	NA	CODEX	Figure 5
Various	IDO1	NA	NA	NA	NA	NA	CODEX	Figure 5
Epithelial cells	Cytokeratin	NA	NA	NA	NA	NA	CODEX	Figure 5
Macrophages and dendritic cells	CD11b	NA	NA	NA	NA	NA	CODEX	Figure 5
NK cells	CD56	NA	NA	NA	NA	NA	CODEX	Figure 5
Stromal cells	aSMA	NA	NA	NA	NA	NA	CODEX	Figure 5
Various	BCL2	NA	NA	NA	NA	NA	CODEX	Figure 5
Various	CD25	NA	NA	NA	NA	NA	CODEX	Figure 5
Basement membrane cells	Collagen type IV	NA	NA	NA	NA	NA	CODEX	Figure 5
Macrophages and dendritic cells	CD11c	NA	NA	NA	NA	NA	CODEX	Figure 5
T cells	PD1	NA	NA	NA	NA	NA	CODEX	Figure 5
T cells	GzB	NA	NA	NA	NA	NA	CODEX	Figure 5
Various	EGFR	NA	NA	NA	NA	NA	CODEX	Figure 5
Various	VISTA	NA	NA	NA	NA	NA	CODEX	Figure 5
Granulocytes	CD15	NA	NA	NA	NA	NA	CODEX	Figure 5
Various	CD194	NA	NA	NA	NA	NA	CODEX	Figure 5
Various	ICOS	NA	NA	NA	NA	NA	CODEX	Figure 5
Various	MMP9	NA	NA	NA	NA	NA	CODEX	Figure 5
Neuroendocrine cells	Synaptophysin	NA	NA	NA	NA	NA	CODEX	Figure 5
Various	CD71	NA	NA	NA	NA	NA	CODEX	Figure 5
Nervous cells	GFAP	NA	NA	NA	NA	NA	CODEX	Figure 5
T cells	CD7	NA	NA	NA	NA	NA	CODEX	Figure 5
T cells	CD3	NA	NA	NA	NA	NA	CODEX	Figure 5
Neuroendocrine cells	ChromograninA	NA	NA	NA	NA	NA	CODEX	Figure 5
Macrophages	CD163	NA	NA	NA	NA	NA	CODEX	Figure 5
NK cells	CD57	NA	NA	NA	NA	NA	CODEX	Figure 5
T cells	CD45RO	NA	NA	NA	NA	NA	CODEX	Figure 5
Macrophages	CD68	NA	NA	NA	NA	NA	CODEX	Figure 5
Endothelial cells	CD31	NA	NA	NA	NA	NA	CODEX	Figure 5
Lymphatic endothelial cells	Podoplanin	NA	NA	NA	NA	NA	CODEX	Figure 5
Endothelial cells	CD34	NA	NA	NA	NA	NA	CODEX	Figure 5
B cells	CD38	NA	NA	NA	NA	NA	CODEX	Figure 5
Plasma cells	CD138	NA	NA	NA	NA	NA	CODEX	Figure 5
Various	MMP12	NA	NA	NA	NA	NA	CODEX	Figure 5
