# Supplementary material for: A SIMPLI (Single-cell Identification from MultiPLexed Images) approach for spatially-resolved tissue phenotyping at single-cell resolution
Source: Nat Commun. 2022 Feb 9;13:781. doi: 10.1038/s41467-022-28470-x (PMC8828885; doi:10.1038/s41467-022-28470-x)
Supplement: Supplementary file 7 — Source Data [file 41467_2022_28470_MOESM7_ESM.xlsx]

## Sheet: Figure 2c
Compartment	Sample	IgA_Positive_Area	Compartment_Area	Percentage
Epithelium	CLN1	12522	571145	2.19244
Epithelium	CLN2	932	411823	0.226311
Epithelium	CLN3	20178	711567	2.83571
Epithelium	CLN4	735	507610	0.144796
Epithelium	CLN5	12154	430133	2.82564
Epithelium	CLN6	8676	387122	2.24115
Lamina Propria	CLN1	13985	165953	8.42708
Lamina Propria	CLN2	13308	351953	3.78119
Lamina Propria	CLN3	16080	111976	14.3602
Lamina Propria	CLN4	1895	262796	0.721092
Lamina Propria	CLN5	4766	143017	3.33247
Lamina Propria	CLN6	16878	277113	6.09066

## Sheet: Figure 2f
Sample	Population	Population_Cells	Total_Cells	Percentage
CLN1	B_Cells	498	1415	35.1943
CLN1	Dendritic_Cells	99	1415	6.99647
CLN1	Macrophages	424	1415	29.9647
CLN1	T_Cells	394	1415	27.8445
CLN2	B_Cells	327	2352	13.9031
CLN2	Dendritic_Cells	921	2352	39.1582
CLN2	Macrophages	630	2352	26.7857
CLN2	T_Cells	474	2352	20.1531
CLN3	B_Cells	706	1600	44.125
CLN3	Dendritic_Cells	170	1600	10.625
CLN3	Macrophages	395	1600	24.6875
CLN3	T_Cells	329	1600	20.5625
CLN4	B_Cells	56	1326	4.22323
CLN4	Dendritic_Cells	152	1326	11.463
CLN4	Macrophages	371	1326	27.9789
CLN4	T_Cells	747	1326	56.3348
CLN5	B_Cells	135	724	18.6464
CLN5	Dendritic_Cells	43	724	5.93923
CLN5	Macrophages	244	724	33.7017
CLN5	T_Cells	302	724	41.7127
CLN6	B_Cells	362	1223	29.5993
CLN6	Dendritic_Cells	103	1223	8.42191
CLN6	Macrophages	286	1223	23.3851
CLN6	T_Cells	472	1223	38.5936

## Sheet: Figure 2g
Sample	IgA_Positive_Lamina_Propria_Percentage	IgA_Plasma_Cells_Percentage
CLN1	8.42708	35.1943
CLN2	3.78119	13.9031
CLN3	14.3602	44.125
CLN4	0.721092	4.22323
CLN5	3.33247	18.6464
CLN6	6.09066	29.5993

## Sheet: Figure S2c
Sample	IgA_Positive_Area_Lamina_Raw_Images	Lamina_Propria_area_Raw_Images	IgA_Percentage_Raw_Images	IgA_Positive_Area_Lamina_Normalised_Images	Lamina_Propria_area_Normalised_Images	IgA_Percentage_Normalised_Images
CLN1	19737	253122	7.79743	13985	165953	8.42708
CLN2	12909	352325	3.66395	13308	351953	3.78119
CLN3	21439	98117	21.8504	16080	111976	14.3602
CLN4	4066	302802	1.34279	1895	262796	0.721092
CLN5	9871	153841	6.41636	4766	143017	3.33247
CLN6	11842	244334	4.84664	16878	277113	6.09066

## Sheet: Figure S2e
Sample	Lamina_Mask_Overlap__Fraction_Threshold	Total_Cells	Lamina_Propria_Cells	Percentage
CLN1	0.01	8699	2661	30.5897
CLN1	0.1	8699	2487	28.5895
CLN1	0.2	8699	2357	27.0951
CLN1	0.3	8699	2245	25.8076
CLN1	0.4	8699	2158	24.8074
CLN1	0.5	8699	2067	23.7614
CLN1	0.6	8699	1967	22.6118
CLN1	0.7	8699	1872	21.5197
CLN1	0.8	8699	1776	20.4161
CLN1	0.9	8699	1648	18.9447
CLN1	0.99	8699	1506	17.3123
CLN2	0.01	8786	4520	51.4455
CLN2	0.1	8786	4438	50.5122
CLN2	0.2	8786	4358	49.6016
CLN2	0.3	8786	4277	48.6797
CLN2	0.4	8786	4199	47.7919
CLN2	0.5	8786	4134	47.0521
CLN2	0.6	8786	4054	46.1416
CLN2	0.7	8786	3994	45.4587
CLN2	0.8	8786	3931	44.7416
CLN2	0.9	8786	3828	43.5693
CLN2	0.99	8786	3714	42.2718
CLN3	0.01	13120	3041	23.1784
CLN3	0.1	13120	2763	21.0595
CLN3	0.2	13120	2592	19.7561
CLN3	0.3	13120	2414	18.3994
CLN3	0.4	13120	2287	17.4314
CLN3	0.5	13120	2164	16.4939
CLN3	0.6	13120	2037	15.5259
CLN3	0.7	13120	1884	14.3598
CLN3	0.8	13120	1721	13.1174
CLN3	0.9	13120	1554	11.8445
CLN3	0.99	13120	1344	10.2439
CLN4	0.01	9018	3622	40.1641
CLN4	0.1	9018	3465	38.4232
CLN4	0.2	9018	3344	37.0814
CLN4	0.3	9018	3248	36.0169
CLN4	0.4	9018	3143	34.8525
CLN4	0.5	9018	3057	33.8989
CLN4	0.6	9018	2967	32.9009
CLN4	0.7	9018	2882	31.9583
CLN4	0.8	9018	2760	30.6055
CLN4	0.9	9018	2621	29.0641
CLN4	0.99	9018	2464	27.3231
CLN5	0.01	5809	2000	34.4293
CLN5	0.1	5809	1860	32.0193
CLN5	0.2	5809	1774	30.5388
CLN5	0.3	5809	1712	29.4715
CLN5	0.4	5809	1634	28.1288
CLN5	0.5	5809	1576	27.1303
CLN5	0.6	5809	1503	25.8736
CLN5	0.7	5809	1439	24.7719
CLN5	0.8	5809	1371	23.6013
CLN5	0.9	5809	1309	22.534
CLN5	0.99	5809	1224	21.0708
CLN6	0.01	6435	2778	43.1702
CLN6	0.1	6435	2669	41.4763
CLN6	0.2	6435	2562	39.8135
CLN6	0.3	6435	2500	38.85
CLN6	0.4	6435	2441	37.9332
CLN6	0.5	6435	2388	37.1096
CLN6	0.6	6435	2334	36.2704
CLN6	0.7	6435	2280	35.4312
CLN6	0.8	6435	2235	34.7319
CLN6	0.9	6435	2168	33.6908
CLN6	0.99	6435	2089	32.4631

## Sheet: Figure S2f
Sample	Lamina_Mask_Overlap_Fraction_Threshold	Population	Total_Cells	Population_Cells	Percentage
CLN2	0.01	Dendritic_Cells	2452	966	39.3964
CLN2	0.01	T_Cells	2452	497	20.2692
CLN2	0.01	B_Cells	2452	330	13.4584
CLN2	0.01	Macrophages	2452	659	26.876
CLN1	0.01	B_Cells	1573	567	36.0458
CLN1	0.01	Macrophages	1573	467	29.6885
CLN1	0.01	T_Cells	1573	425	27.0184
CLN1	0.01	Dendritic_Cells	1573	114	7.2473
CLN3	0.01	Dendritic_Cells	1881	212	11.2706
CLN3	0.01	B_Cells	1881	802	42.6369
CLN3	0.01	T_Cells	1881	378	20.0957
CLN3	0.01	Macrophages	1881	489	25.9968
CLN4	0.01	T_Cells	1440	803	55.7639
CLN4	0.01	Macrophages	1440	410	28.4722
CLN4	0.01	Dendritic_Cells	1440	165	11.4583
CLN4	0.01	B_Cells	1440	62	4.30556
CLN6	0.01	T_Cells	1299	499	38.4142
CLN6	0.01	Macrophages	1299	313	24.0955
CLN6	0.01	B_Cells	1299	374	28.7914
CLN6	0.01	Dendritic_Cells	1299	113	8.699
CLN5	0.01	Macrophages	775	261	33.6774
CLN5	0.01	T_Cells	775	329	42.4516
CLN5	0.01	Dendritic_Cells	775	46	5.93548
CLN5	0.01	B_Cells	775	139	17.9355
CLN2	0.1	Dendritic_Cells	2423	952	39.2901
CLN2	0.1	T_Cells	2423	489	20.1816
CLN2	0.1	B_Cells	2423	329	13.5782
CLN2	0.1	Macrophages	2423	653	26.9501
CLN1	0.1	Macrophages	1508	444	29.443
CLN1	0.1	B_Cells	1508	539	35.7427
CLN1	0.1	T_Cells	1508	414	27.4536
CLN1	0.1	Dendritic_Cells	1508	111	7.36074
CLN3	0.1	Dendritic_Cells	1774	191	10.7666
CLN3	0.1	B_Cells	1774	768	43.292
CLN3	0.1	T_Cells	1774	358	20.1804
CLN3	0.1	Macrophages	1774	457	25.761
CLN4	0.1	T_Cells	1403	782	55.7377
CLN4	0.1	Macrophages	1403	400	28.5103
CLN4	0.1	Dendritic_Cells	1403	160	11.4041
CLN4	0.1	B_Cells	1403	61	4.34783
CLN6	0.1	T_Cells	1278	487	38.1064
CLN6	0.1	Macrophages	1278	307	24.0219
CLN6	0.1	B_Cells	1278	372	29.108
CLN6	0.1	Dendritic_Cells	1278	112	8.76369
CLN5	0.1	Macrophages	755	255	33.7748
CLN5	0.1	T_Cells	755	317	41.9868
CLN5	0.1	Dendritic_Cells	755	45	5.96026
CLN5	0.1	B_Cells	755	138	18.2781
CLN2	0.2	Dendritic_Cells	2390	935	39.1213
CLN2	0.2	T_Cells	2390	483	20.2092
CLN2	0.2	B_Cells	2390	329	13.7657
CLN2	0.2	Macrophages	2390	643	26.9038
CLN1	0.2	Macrophages	1461	436	29.8426
CLN1	0.2	B_Cells	1461	518	35.4552
CLN1	0.2	T_Cells	1461	404	27.6523
CLN1	0.2	Dendritic_Cells	1461	103	7.04997
CLN3	0.2	Dendritic_Cells	1699	183	10.771
CLN3	0.2	B_Cells	1699	741	43.6139
CLN3	0.2	T_Cells	1699	346	20.3649
CLN3	0.2	Macrophages	1699	429	25.2501
CLN4	0.2	T_Cells	1361	761	55.9148
CLN4	0.2	Macrophages	1361	387	28.435
CLN4	0.2	Dendritic_Cells	1361	156	11.4622
CLN4	0.2	B_Cells	1361	57	4.1881
CLN6	0.2	T_Cells	1245	481	38.6345
CLN6	0.2	Macrophages	1245	293	23.5341
CLN6	0.2	B_Cells	1245	368	29.5582
CLN6	0.2	Dendritic_Cells	1245	103	8.27309
CLN5	0.2	Macrophages	738	249	33.7398
CLN5	0.2	T_Cells	738	309	41.8699
CLN5	0.2	Dendritic_Cells	738	43	5.82656
CLN5	0.2	B_Cells	738	137	18.5637
CLN2	0.3	Dendritic_Cells	2352	921	39.1582
CLN2	0.3	T_Cells	2352	474	20.1531
CLN2	0.3	B_Cells	2352	327	13.9031
CLN2	0.3	Macrophages	2352	630	26.7857
CLN1	0.3	Macrophages	1415	424	29.9647
CLN1	0.3	B_Cells	1415	498	35.1943
CLN1	0.3	T_Cells	1415	394	27.8445
CLN1	0.3	Dendritic_Cells	1415	99	6.99647
CLN3	0.3	Dendritic_Cells	1600	170	10.625
CLN3	0.3	B_Cells	1600	706	44.125
CLN3	0.3	T_Cells	1600	329	20.5625
CLN3	0.3	Macrophages	1600	395	24.6875
CLN4	0.3	T_Cells	1326	747	56.3348
CLN4	0.3	Macrophages	1326	371	27.9789
CLN4	0.3	Dendritic_Cells	1326	152	11.463
CLN4	0.3	B_Cells	1326	56	4.22323
CLN6	0.3	T_Cells	1223	472	38.5936
CLN6	0.3	Macrophages	1223	286	23.3851
CLN6	0.3	B_Cells	1223	362	29.5993
CLN6	0.3	Dendritic_Cells	1223	103	8.42191
CLN5	0.3	Macrophages	724	244	33.7017
CLN5	0.3	T_Cells	724	302	41.7127
CLN5	0.3	Dendritic_Cells	724	43	5.93923
CLN5	0.3	B_Cells	724	135	18.6464
CLN2	0.4	Dendritic_Cells	2309	902	39.0645
CLN2	0.4	T_Cells	2309	471	20.3984
CLN2	0.4	B_Cells	2309	324	14.032
CLN2	0.4	Macrophages	2309	612	26.505
CLN1	0.4	Macrophages	1377	411	29.8475
CLN1	0.4	B_Cells	1377	482	35.0036
CLN1	0.4	T_Cells	1377	388	28.1772
CLN1	0.4	Dendritic_Cells	1377	96	6.97168
CLN3	0.4	Dendritic_Cells	1532	161	10.5091
CLN3	0.4	B_Cells	1532	687	44.8433
CLN3	0.4	T_Cells	1532	317	20.6919
CLN3	0.4	Macrophages	1532	367	23.9556
CLN4	0.4	T_Cells	1290	732	56.7442
CLN4	0.4	Dendritic_Cells	1290	149	11.5504
CLN4	0.4	Macrophages	1290	356	27.5969
CLN4	0.4	B_Cells	1290	53	4.10853
CLN6	0.4	T_Cells	1196	456	38.1271
CLN6	0.4	Macrophages	1196	279	23.3278
CLN6	0.4	B_Cells	1196	360	30.1003
CLN6	0.4	Dendritic_Cells	1196	101	8.44482
CLN5	0.4	Macrophages	698	235	33.6676
CLN5	0.4	T_Cells	698	288	41.2607
CLN5	0.4	Dendritic_Cells	698	42	6.01719
CLN5	0.4	B_Cells	698	133	19.0544
CLN2	0.5	Dendritic_Cells	2279	889	39.0083
CLN2	0.5	T_Cells	2279	464	20.3598
CLN2	0.5	B_Cells	2279	323	14.1729
CLN2	0.5	Macrophages	2279	603	26.459
CLN1	0.5	Macrophages	1330	396	29.7744
CLN1	0.5	B_Cells	1330	464	34.8872
CLN1	0.5	T_Cells	1330	377	28.3459
CLN1	0.5	Dendritic_Cells	1330	93	6.99248
CLN3	0.5	Dendritic_Cells	1458	149	10.2195
CLN3	0.5	B_Cells	1458	660	45.2675
CLN3	0.5	T_Cells	1458	302	20.7133
CLN3	0.5	Macrophages	1458	347	23.7997
CLN4	0.5	T_Cells	1252	707	56.4696
CLN4	0.5	Dendritic_Cells	1252	148	11.8211
CLN4	0.5	Macrophages	1252	346	27.6358
CLN4	0.5	B_Cells	1252	51	4.07348
CLN6	0.5	T_Cells	1174	446	37.9898
CLN6	0.5	Macrophages	1174	273	23.2538
CLN6	0.5	B_Cells	1174	357	30.4089
CLN6	0.5	Dendritic_Cells	1174	98	8.34753
CLN5	0.5	Macrophages	680	227	33.3824
CLN5	0.5	T_Cells	680	280	41.1765
CLN5	0.5	Dendritic_Cells	680	42	6.17647
CLN5	0.5	B_Cells	680	131	19.2647
CLN2	0.6	Dendritic_Cells	2242	875	39.0277
CLN2	0.6	T_Cells	2242	455	20.2944
CLN2	0.6	B_Cells	2242	319	14.2284
CLN2	0.6	Macrophages	2242	593	26.4496
CLN1	0.6	Macrophages	1273	381	29.9293
CLN1	0.6	B_Cells	1273	441	34.6426
CLN1	0.6	T_Cells	1273	361	28.3582
CLN1	0.6	Dendritic_Cells	1273	90	7.06991
CLN3	0.6	Dendritic_Cells	1393	138	9.90668
CLN3	0.6	B_Cells	1393	631	45.2979
CLN3	0.6	T_Cells	1393	289	20.7466
CLN3	0.6	Macrophages	1393	335	24.0488
CLN4	0.6	T_Cells	1213	687	56.6364
CLN4	0.6	Macrophages	1213	335	27.6175
CLN4	0.6	Dendritic_Cells	1213	141	11.6241
CLN4	0.6	B_Cells	1213	50	4.12201
CLN6	0.6	Macrophages	1153	269	23.3304
CLN6	0.6	T_Cells	1153	436	37.8144
CLN6	0.6	B_Cells	1153	352	30.5291
CLN6	0.6	Dendritic_Cells	1153	96	8.32611
CLN5	0.6	Macrophages	652	218	33.4356
CLN5	0.6	T_Cells	652	267	40.9509
CLN5	0.6	Dendritic_Cells	652	40	6.13497
CLN5	0.6	B_Cells	652	127	19.4785
CLN2	0.7	Dendritic_Cells	2205	857	38.8662
CLN2	0.7	T_Cells	2205	452	20.4989
CLN2	0.7	B_Cells	2205	317	14.3764
CLN2	0.7	Macrophages	2205	579	26.2585
CLN1	0.7	Macrophages	1222	364	29.7872
CLN1	0.7	B_Cells	1222	419	34.2881
CLN1	0.7	T_Cells	1222	353	28.8871
CLN1	0.7	Dendritic_Cells	1222	86	7.03764
CLN3	0.7	Dendritic_Cells	1303	127	9.74674
CLN3	0.7	B_Cells	1303	592	45.4336
CLN3	0.7	T_Cells	1303	271	20.7982
CLN3	0.7	Macrophages	1303	313	24.0215
CLN4	0.7	T_Cells	1178	663	56.2818
CLN4	0.7	Macrophages	1178	329	27.9287
CLN4	0.7	Dendritic_Cells	1178	136	11.545
CLN4	0.7	B_Cells	1178	50	4.24448
CLN6	0.7	Macrophages	1126	261	23.1794
CLN6	0.7	T_Cells	1126	421	37.389
CLN6	0.7	B_Cells	1126	349	30.9947
CLN6	0.7	Dendritic_Cells	1126	95	8.43694
CLN5	0.7	Macrophages	628	211	33.5987
CLN5	0.7	T_Cells	628	255	40.6051
CLN5	0.7	Dendritic_Cells	628	37	5.89172
CLN5	0.7	B_Cells	628	125	19.9045
CLN2	0.8	Dendritic_Cells	2182	851	39.0009
CLN2	0.8	T_Cells	2182	446	20.44
CLN2	0.8	B_Cells	2182	316	14.4821
CLN2	0.8	Macrophages	2182	569	26.077
CLN1	0.8	Macrophages	1168	348	29.7945
CLN1	0.8	B_Cells	1168	392	33.5616
CLN1	0.8	T_Cells	1168	342	29.2808
CLN1	0.8	Dendritic_Cells	1168	86	7.36301
CLN3	0.8	T_Cells	1193	250	20.9556
CLN3	0.8	Dendritic_Cells	1193	115	9.63956
CLN3	0.8	B_Cells	1193	546	45.767
CLN3	0.8	Macrophages	1193	282	23.6379
CLN4	0.8	T_Cells	1138	634	55.7118
CLN4	0.8	Macrophages	1138	323	28.3831
CLN4	0.8	Dendritic_Cells	1138	132	11.5993
CLN4	0.8	B_Cells	1138	49	4.3058
CLN6	0.8	T_Cells	1101	412	37.4205
CLN6	0.8	Macrophages	1101	254	23.0699
CLN6	0.8	B_Cells	1101	342	31.0627
CLN6	0.8	Dendritic_Cells	1101	93	8.44687
CLN5	0.8	Macrophages	597	204	34.1709
CLN5	0.8	T_Cells	597	235	39.3635
CLN5	0.8	Dendritic_Cells	597	36	6.03015
CLN5	0.8	B_Cells	597	122	20.4355
CLN2	0.9	Dendritic_Cells	2124	824	38.7947
CLN2	0.9	T_Cells	2124	441	20.7627
CLN2	0.9	B_Cells	2124	309	14.548
CLN2	0.9	Macrophages	2124	550	25.8945
CLN1	0.9	Macrophages	1091	325	29.7892
CLN1	0.9	B_Cells	1091	359	32.9056
CLN1	0.9	T_Cells	1091	323	29.6059
CLN1	0.9	Dendritic_Cells	1091	84	7.69936
CLN3	0.9	T_Cells	1084	229	21.1255
CLN3	0.9	Dendritic_Cells	1084	101	9.31734
CLN3	0.9	B_Cells	1084	499	46.0332
CLN3	0.9	Macrophages	1084	255	23.524
CLN4	0.9	T_Cells	1092	609	55.7692
CLN4	0.9	Macrophages	1092	312	28.5714
CLN4	0.9	Dendritic_Cells	1092	128	11.7216
CLN4	0.9	B_Cells	1092	43	3.93773
CLN6	0.9	T_Cells	1075	406	37.7674
CLN6	0.9	Macrophages	1075	243	22.6047
CLN6	0.9	B_Cells	1075	334	31.0698
CLN6	0.9	Dendritic_Cells	1075	92	8.55814
CLN5	0.9	Macrophages	570	199	34.9123
CLN5	0.9	T_Cells	570	221	38.7719
CLN5	0.9	Dendritic_Cells	570	35	6.14035
CLN5	0.9	B_Cells	570	115	20.1754
CLN2	0.99	Dendritic_Cells	2066	804	38.9158
CLN2	0.99	T_Cells	2066	430	20.8132
CLN2	0.99	B_Cells	2066	305	14.7628
CLN2	0.99	Macrophages	2066	527	25.5082
CLN1	0.99	Macrophages	1010	299	29.604
CLN1	0.99	B_Cells	1010	329	32.5743
CLN1	0.99	T_Cells	1010	300	29.703
CLN1	0.99	Dendritic_Cells	1010	82	8.11881
CLN3	0.99	T_Cells	955	199	20.8377
CLN3	0.99	Dendritic_Cells	955	87	9.10995
CLN3	0.99	B_Cells	955	442	46.2827
CLN3	0.99	Macrophages	955	227	23.7696
CLN4	0.99	T_Cells	1018	557	54.7151
CLN4	0.99	Macrophages	1018	296	29.0766
CLN4	0.99	Dendritic_Cells	1018	125	12.279
CLN4	0.99	B_Cells	1018	40	3.92927
CLN6	0.99	T_Cells	1039	388	37.3436
CLN6	0.99	Macrophages	1039	236	22.7141
CLN6	0.99	B_Cells	1039	326	31.3763
CLN6	0.99	Dendritic_Cells	1039	89	8.56593
CLN5	0.99	Macrophages	541	188	34.7505
CLN5	0.99	T_Cells	541	210	38.817
CLN5	0.99	Dendritic_Cells	541	31	5.73013
CLN5	0.99	B_Cells	541	112	20.7024

## Sheet: Figure 3c
Sample	Population	Population_Cells	Total_Cells	Percentage
APP1	Unassigned	2151	7573	28.4035
APP1	B_Cells	1968	7573	25.9871
APP1	T_Cells	1466	7573	19.3582
APP1	Macrophages	311	7573	4.10669
APP1	Dendritic_Cells	286	7573	3.77657
APP1	Epithelial_Cells	1391	7573	18.3679

## Sheet: Figure 3f
Cell_Number	Mean_Intensity_CD4
9	0.259614
15	0.162087
17	0
27	0
58	0.11282
78	0
82	0
87	0.300212
94	0.329669
96	0
100	0
106	0
107	0
112	0.0056457
116	0.11888
117	0.117647
118	0.275723
126	0.0412086
140	0.0911676
151	0
181	0
197	0
209	0.0107225
219	0.0797452
230	0.141438
244	0.00581766
252	0.204243
259	0.0646152
262	0.0997146
266	0.135007
275	0
298	0
303	0
307	0.144688
317	0
319	0.0120191
325	0.0221642
334	0
339	0.0607623
349	0.210255
356	0.0576918
359	0.00691439
366	0.0192307
371	0.0229418
381	0.0685614
390	0.00854696
391	0.117159
412	0.00837766
415	0
417	0
438	0.132307
439	0.0236685
442	0
449	0.116462
452	0
456	0.0329666
457	0
463	0.0717943
470	0
486	0
514	0.117276
516	0.0740735
518	0
526	0
527	0.101968
531	0.100591
533	0.0183944
546	0.158003
548	0
552	0.014201
560	0.23776
580	0.0459536
592	0.140858
593	0
607	0
609	0.161942
610	0
612	0
616	0
624	0.0243259
631	0.00595525
639	0.0236684
645	0.0715413
647	0.102998
648	0.0815378
650	0.0063051
664	0.190635
666	0
673	0.103949
676	0
692	0.0323885
698	0
700	0
703	0
705	0.13788
716	0.297829
719	0
721	0.145403
723	0
731	0
740	0.265733
745	0.0976325
749	0
759	0
765	0.141564
772	0.0595525
775	0.202232
782	0.0769225
793	0.0903838
796	0.0495722
806	0.192307
807	0.0163934
809	0
810	0.079404
815	0
821	0
835	0
839	0.0401938
847	0.210059
848	0.430768
849	0.0762707
854	0.239531
858	0.130566
862	0
873	0.391376
875	0
882	0.0168854
887	0.0355028
890	0.0631862
895	0
905	0.019851
913	0.283214
914	0.0573423
917	0.240214
926	0
932	0
941	0
944	0
952	0.0812562
954	0.148961
958	0.069004
960	0.183431
972	0.166541
975	0
983	0.119106
986	0.158266
987	0
989	0
1004	0.27759
1007	0
1008	0
1009	0.229794
1011	0.210525
1013	0.22926
1017	0.0142857
1019	0.241305
1028	0
1031	0
1033	0
1049	0
1057	0.0733448
1058	0.143589
1063	0.0535114
1067	0.217093
1070	0.128846
1073	0
1077	0.173486
1078	0
1094	0.331359
1100	0.0271492
1108	0.0323076
1109	0.0286224
1112	0.12278
1116	0.0404854
1117	0.104536
1120	0.0877568
1129	0.159614
1139	0.280885
1140	0.0184181
1142	0.10963
1145	0.309363
1146	0.353399
1147	0.171281
1157	0
1165	0.0731707
1170	0.0377358
1172	0.391303
1179	0.120192
1184	0.00926774
1191	0.164834
1193	0.0196078
1204	0.129973
1206	0.226243
1207	0.179486
1211	0.141722
1223	0.00926774
1228	0
1229	0.153845
1233	0.1642
1240	0
1243	0.317811
1250	0.0123076
1283	0.0892305
1284	0.208016
1292	0.156043
1293	0.34206
1303	0
1304	0.160838
1311	0.206476
1312	0.0420298
1313	0.251601
1315	0
1321	0.08951
1324	0.111887
1332	0.0655265
1335	0
1347	0.356588
1348	0.27832
1350	0.0501668
1370	0.0832371
1373	0.346152
1384	0.0325025
1391	0.108342
1392	0
1393	0.0329668
1398	0.203379
1403	0.12732
1412	0
1425	0
1426	0.102563
1427	0.0395007
1428	0.126269
1429	0.109252
1430	0.197916
1443	0.103238
1447	0.226165
1460	0.22983
1466	0.0346151
1467	0
1469	0.0288459
1470	0
1477	0.0483232
1483	0.196078
1489	0.0792185
1502	0.0106508
1503	0.235347
1508	0.0769226
1509	0
1528	0.0448714
1529	0.232622
1536	0
1538	0.180532
1544	0
1559	0.0322581
1561	0.389741
1578	0.217948
1592	0.236685
1593	0.0565144
1596	0.157264
1597	0.243212
1598	0.198938
1602	0
1606	0.13846
1607	0.0931166
1616	0.0423072
1617	0.100334
1618	0.15934
1619	0.0208333
1620	0.113712
1627	0.279913
1630	0
1633	0.104332
1639	0.200602
1642	0.0266874
1652	0.283075
1654	0.28846
1655	0.19658
1657	0.240802
1659	0.0123625
1661	0.0606056
1668	0.0997143
1671	0.0641024
1672	0.06213
1684	0.0939512
1685	0.0496275
1687	0
1691	0.0197599
1694	0.286269
1698	0.483972
1699	0.0717942
1701	0.100092
1702	0.236135
1703	0.156592
1713	0.144706
1731	0.0801726
1733	0
1735	0.436863
1740	0.0515731
1750	0.280541
1759	0.152259
1774	0.372267
1797	0.141025
1803	0
1806	0.0653841
1808	0.224079
1819	0.101139
1833	0.126022
1837	0.124541
1846	0.0879109
1848	0.0340367
1855	0.221719
1856	0.115958
1862	0.185314
1863	0.486535
1866	0.0316419
1869	0.168638
1870	0.205128
1871	0.043706
1880	0.239999
1881	0
1888	0.222221
1889	0.33952
1903	0.180769
1905	0.0903002
1906	0.461537
1915	0.249703
1922	0.326402
1924	0
1936	0.338102
1939	0.230768
1950	0.294428
1952	0.319383
1953	0.254985
1972	0.0607281
1973	0.193805
1985	0.008
1987	0.229078
1996	0.280542
2003	0.0966463
2004	0.228632
2005	0.0791849
2013	0.138039
2014	0.096989
2023	0.323791
2025	0.0180435
2029	0.25
2030	0.283949
2040	0
2041	0.176922
2045	0.0407236
2047	0.0184181
2049	0.375563
2054	0.0432689
2058	0.418459
2059	0.222526
2060	0
2080	0.122909
2081	0.241257
2087	0.312306
2089	0
2090	0
2091	0.587604
2098	0.340511
2099	0.10294
2113	0.0461535
2122	0.171052
2125	0.177015
2127	0.198511
2137	0.281537
2143	0.0961528
2146	0.302562
2147	0.142011
2148	0.167108
2159	0.287991
2165	0.144055
2166	0
2167	0.00932396
2173	0.136363
2179	0.202796
2180	0.0502955
2192	0.0810582
2193	0.0753841
2195	0.0583871
2209	0
2213	0.298407
2214	0.216523
2216	0
2217	0.0419009
2221	0.0418349
2223	0.0549445
2226	0
2232	0.0726492
2238	0.108596
2239	0.0480767
2242	0.162206
2243	0.107506
2258	0.177514
2259	0.222497
2263	0.176359
2273	0.047619
2274	0.36923
2275	0.283141
2276	0
2286	0
2310	0.13491
2323	0.19098
2324	0.0961535
2326	0.116922
2327	0
2338	0.0734257
2348	0
2353	0.0394733
2357	0.0749992
2360	0.151193
2361	0.00809712
2366	0
2384	0.0628382
2385	0.253035
2400	0
2410	0.205128
2411	0.283076
2425	0.42769
2428	0.149386
2429	0.225998
2433	0.443785
2435	0.160661
2436	0.157598
2438	0.0227273
2452	0.0146518
2453	0.203076
2454	0
2459	0.455619
2460	0.113247
2463	0.0650885
2467	0.0425529
2468	0.16599
2471	0.39316
2474	0
2478	0.0621298
2490	0.0413101
2493	0.0565607
2494	0.00809712
2495	0.0266665
2503	0.0452484
2505	0.0881114
2506	0.270431
2510	0.54138
2517	0.158973
2529	0.21282
2541	0.0340655
2545	0.159543
2547	0.346152
2550	0.116278
2555	0.111662
2562	0
2573	0.274724
2577	0.0862064
2586	0.273502
2588	0.0100334
2590	0.296295
2591	0.063348
2592	0.0799991
2594	0.143235
2595	0.117307
2610	0.373033
2615	0.241757
2616	0.356274
2617	0
2619	0.103346
2627	0.336262
2628	0.26984
2634	0.0675989
2635	0.0634275
2641	0.0148881
2643	0.0953838
2644	0.0645443
2655	0.33808
2661	0.0964907
2664	0.116922
2671	0.090729
2672	0.203076
2676	0.103623
2677	0.0367888
2678	0.164834
2685	0.0769225
2691	0.129807
2696	0.308759
2705	0.192307
2706	0.0703759
2707	0.576921
2709	0
2718	0.443318
2719	0.0966003
2722	0.180994
2724	0
2729	0.0576918
2731	0
2735	0
2743	0.103597
2744	0
2745	0.259391
2746	0.0518579
2750	0.145218
2751	0
2752	0.0853523
2765	0.0769222
2766	0.0153844
2770	0.104894
2771	0.0828393
2773	0.0730762
2775	0.0174823
2778	0.0581196
2780	0.185183
2786	0.073614
2789	0.0890685
2791	0
2801	0.0954903
2804	0.329958
2807	0.146852
2809	0.0622709
2812	0.0134813
2817	0
2826	0
2836	0.286711
2840	0.0153845
2841	0.190882
2842	0.136577
2855	0
2856	0.108448
2864	0.2135
2869	0.00678727
2872	0.0245259
2873	0
2878	0
2880	0.18343
2890	0.323075
2893	0.109401
2898	0.247435
2900	0.0295855
2903	0.026442
2908	0
2911	0.039702
2914	0.019851
2920	0.0795305
2923	0.140198
2924	0
2925	0.119475
2929	0.03125
2931	0
2933	0.117463
2935	0.173626
2936	0.182273
2940	0.01061
2941	0.0246733
2945	0.164455
2950	0.00842988
2957	0.156592
2959	0.226107
2965	0.0125588
2967	0.292022
2971	0
2977	0
2980	0.139116
2981	0
2987	0.229715
2988	0.0785424
2989	0.0161942
2995	0.0929062
2999	0
3003	0.300451
3005	0.093117
3006	0
3008	0.0580545
3014	0.0166667
3028	0
3029	0.0104302
3036	0.290438
3042	0.53846
3043	0.032891
3044	0.168268
3049	0.200623
3051	0
3052	0.0270653
3055	0
3057	0.0888882
3061	0.27047
3065	0
3068	0
3074	0.140531
3076	0.0912337
3086	0.160713
3088	0.40828
3089	0.022485
3097	0.0288457
3101	0.0695964
3102	0.240092
3104	0.027027
3106	0.0284279
3107	0
3108	0.111293
3114	0.369656
3115	0.0497731
3136	0.014201
3137	0.117173
3142	0
3143	0.234614
3144	0.083202
3156	0.410255
3158	0.177333
3167	0.125677
3168	0.05
3175	0
3179	0.110521
3180	0.02122
3182	0.0885777
3188	0.0476793
3191	0.110576
3194	0.047337
3195	0
3204	0.240802
3206	0.128587
3207	0
3210	0.0675984
3212	0.0638291
3216	0.150829
3224	0.0248866
3229	0.0852385
3233	0.0361989
3235	0.0830762
3239	0.116987
3245	0.0352562
3246	0.158925
3252	0.00948359
3258	0.359889
3259	0.0814473
3260	0.030303
3264	0.324785
3265	0.309953
3270	0.108058
3272	0.185896
3279	0.0272949
3280	0.132211
3283	0
3285	0.0632908
3287	0.170939
3298	0.256408
3305	0.0463796
3306	0.144871
3307	0.201281
3309	0.0434783
3329	0.0610071
3340	0.0787991
3341	0.207691
3342	0.35207
3343	0.177601
3349	0.10187
3358	0.0266665
3359	0.0784308
3361	0.128204
3364	0.0256409
3365	0
3369	0.0612528
3372	0.0659335
3376	0.0251987
3384	0.195054
3385	0.115384
3387	0.149524
3390	0.0436589
3394	0.0410254
3398	0
3399	0.0192306
3400	0.039702
3402	0.240092
3405	0
3406	0.0468223
3409	0.0145136
3410	0.136094
3411	0.0138889
3413	0.144795
3417	0.058528
3423	0.0645601
3426	0
3430	0.147835
3439	0.494869
3442	0.142588
3443	0.0157341
3446	0.0707189
3447	0
3451	0
3453	0
3457	0.0629365
3463	0.175122
3466	0.29621
3468	0.164705
3469	0.124358
3470	0
3472	0.246153
3473	0.153845
3474	0.118437
3482	0.130176
3483	0.115383
3492	0.270768
3496	0.15942
3497	0.0219779
3510	0.0503974
3514	0.153846
3516	0.274427
3524	0.30586
3525	0.397877
3526	0.380456
3544	0.274092
3549	0.0391133
3553	0.0236683
3556	0.093117
3560	0.285176
3568	0.0112819
3571	0.431622
3578	0
3585	0.377541
3588	0
3590	0.210873
3592	0.119432
3593	0.047337
3605	0.0450925
3621	0.0209788
3623	0.0742704
3629	0.0570131
3646	0.321676
3647	0.100426
3655	0.306524
3659	0.0283398
3662	0.132625
3663	0.0233098
3668	0.308585
3669	0.153845
3670	0.150426
3674	0.0406382
3676	0.172063
3677	0.228892
3678	0.0675034
3679	0
3680	0.015779
3691	0
3698	0.032967
3699	0.335468
3710	0.221892
3712	0.0238095
3724	0.0360872
3727	0.0104302
3730	0.107258
3731	0
3733	0.086848
3735	0
3739	0.479851
3743	0.117788
3744	0.373076
3755	0.373157
3761	0
3764	0.195969
3766	0
3769	0.175066
3778	0.158438
3781	0.0276921
3782	0.070085
3783	0
3786	0.0108172
3787	0
3789	0.0202427
3791	0.0809708
3800	0.347251
3804	0.260072
3805	0
3808	0
3815	0.0256409
3824	0.269229
3825	0.538459
3833	0.047008
3837	0.0857138
3840	0
3841	0.179487
3842	0.0423075
3843	0.17004
3848	0
3850	0.244754
3869	0.33846
3870	0.139716
3874	0.252305
3894	0.32382
3895	0.0707333
3900	0.193845
3901	0
3903	0.205127
3913	0.507244
3918	0.296922
3925	0.205954
3929	0
3930	0.233031
3941	0.177956
3942	0.0986928
3948	0
3950	0.332625
3951	0.360504
3952	0.205904
3957	0.086369
3960	0.0430766
3970	0.188033
3975	0.164642
3980	0.380669
3981	0.217947
3982	0
3985	0
3986	0.322676
3997	0.213527
4000	0.220813
4001	0.521676
4005	0.0865382
4011	0.123076
4017	0
4020	0.220373
4021	0.16987
4030	0.064777
4035	0.141286
4040	0.407483
4041	0.208333
4042	0.0588235
4043	0.093749
4044	0.463173
4054	0.444443
4057	0.0966731
4064	0.330912
4073	0.262326
4076	0
4077	0
4079	0.2459
4080	0.213223
4084	0.0778493
4087	0.15884
4092	0.0688582
4094	0.179066
4095	0.156922
4101	0
4103	0.150995
4108	0.355173
4109	0.325604
4114	0.186813
4126	0.395603
4130	0.0130177
4131	0.0205127
4135	0.021696
4143	0.0649566
4150	0.24852
4151	0.14923
4152	0.370134
4158	0.0868484
4159	0.346151
4161	0.276017
4163	0
4164	0.175479
4167	0.327414
4168	0.716522
4169	0.341715
4170	0.370191
4172	0.312499
4173	0.177513
4175	0
4179	0.565932
4180	0.0909091
4184	0
4189	0.0903002
4190	0.0757913
4192	0.0867423
4199	0.191696
4205	0.0499995
4210	0.339998
4214	0.141025
4217	0.0965304
4221	0.0183944
4223	0.13209
4225	0.069526
4228	0.301993
4229	0.279998
4233	0.106226
4239	0.214176
4253	0.408486
4254	0.369604
4255	0.0690998
4262	0.221152
4267	0
4268	0.21581
4270	0.358347
4272	0.0132625
4285	0.217136
4290	0.407688
4299	0.138461
4303	0.0633479
4306	0.335897
4311	0.235576
4312	0.237178
4315	0.393161
4316	0.349357
4321	0
4324	0.195803
4333	0
4335	0.218622
4341	0.199429
4348	0.126373
4357	0
4360	0.28846
4363	0.298076
4366	0
4367	0.0754146
4372	0.0900804
4376	0.310768
4382	0.501537
4387	0
4392	0.139292
4396	0.0300479
4398	0
4401	0
4405	0.086153
4411	0.0741752
4416	0.197801
4418	0.0879116
4424	0.0871791
4429	0.470694
4439	0.107481
4444	0.0360064
4455	0.275383
4465	0.171794
4472	0.100882
4473	0.253845
4478	0.123251
4480	0
4481	0.289742
4489	0.151583
4493	0.180069
4496	0.0317723
4498	0.173524
4499	0.327272
4507	0.0752857
4508	0.0568558
4513	0.107691
4514	0
4523	0.0475112
4525	0.125188
4526	0.0372956
4529	0.23846
4530	0.133994
4533	0.0676915
4539	0.230768
4544	0.027027
4550	0.137213
4558	0.465383
4560	0.329229
4571	0.057971
4573	0.0150828
4575	0.0801959
4576	0.0293521
4580	0.207178
4589	0.211537
4592	0.0923072
4594	0.387691
4600	0.0113492
4601	0.128671
4603	0.241564
4605	0
4609	0.192306
4611	0.122448
4621	0.234041
4624	0.305127
4625	0.282049
4628	0.103845
4639	0.115384
4641	0.0456726
4642	0.286574
4644	0.296379
4649	0.386382
4650	0.0781837
4652	0.0192307
4658	0.163076
4659	0.13822
4661	0
4662	0.0746602
4664	0.386286
4666	0
4667	0.210987
4668	0.45266
4670	0.0291774
4671	0.146469
4675	0.167032
4676	0.277471
4680	0
4686	0.16923
4688	0.249999
4693	0.270833
4694	0.166055
4697	0.0688254
4698	0.126696
4704	0.19017
4708	0.497974
4711	0.393441
4715	0.152209
4719	0.116808
4720	0.0656406
4726	0.320165
4734	0.256409
4740	0.098461
4741	0.235576
4748	0
4750	0.147584
4756	0.252896
4757	0.207691
4758	0.216921
4759	0.172649
4760	0.0789738
4761	0.351646
4762	0.206896
4767	0.374999
4768	0.149649
4770	0.283782
4773	0.372468
4775	0.0607281
4776	0.37692
4779	0.285255
4784	0.370272
4786	0.129296
4792	0.298641
4798	0.343194
4800	0.17216
4801	0.133332
4805	0.261537
4809	0.0650049
4810	0.105493
4811	0.277591
4814	0.25824
4815	0.191141
4816	0.287812
4817	0.0641019
4823	0.218934
4824	0.0344828
4826	0.0301001
4827	0.150641
4829	0.0821674
4831	0.227751
4832	0.197801
4833	0.250915
4836	0.0560433
4837	0.150961
4838	0.0581611
4839	0.151514
4841	0.0179819
4842	0.148851
4843	0.364763
4845	0.11053
4846	0.631577
4859	0.109889
4861	0.313137
4863	0.123626
4864	0.0402093
4866	0.415954
4873	0.0820508
4878	0.227105
4879	0.164835
4880	0.333579
4885	0.1806
4886	0.0977834
4887	0
4889	0.437794
4890	0.230767
4893	0.405981
4894	0.275146
4896	0.0315256
4900	0.162789
4901	0.122377
4902	0.0957259
4907	0.207513
4908	0.196153
4911	0.290108
4913	0.271062
4914	0.485753
4915	0.471696
4919	0.466062
4921	0.0865382
4924	0.146634
4925	0.316921
4926	0.419578
4928	0.162836
4929	0.103365
4930	0.117057
4934	0.162028
4935	0.369563
4939	0.311353
4940	0.109889
4948	0.289801
4951	0.39514
4955	0.460296
4956	0.180601
4958	0.279718
4959	0.40093
4960	0.252747
4970	0.174088
4971	0.304113
4972	0.0399406
4976	0.319526
4978	0.206378
4983	0.353678
4986	0.31711
4989	0.6464
4990	0.0512818
4992	0.127621
4993	0.123434
4996	0.365032
5000	0.405981
5001	0.283215
5003	0
5005	0.517092
5013	0.222526
5016	0.528844
5018	0.217675
5021	0.402484
5022	0.0769224
5023	0.255127
5027	0.275188
5033	0.30864
5034	0.323469
5035	0.299144
5037	0.0622706
5039	0.207416
5040	0.150093
5041	0.447618
5049	0.692306
5051	0.48621
5057	0.493925
5062	0.249336
5063	0.217946
5064	0.27047
5068	0.223192
5070	0.164102
5071	0.141187
5072	0.0384612
5074	0.193062
5075	0.194871
5077	0.185135
5083	0.352357
5084	0.395431
5085	0.435164
5092	0.401397
5096	0.0456322
5098	0.367243
5102	0.127219
5104	0.159151
5105	0.343717
5110	0
5114	0.476546
5117	0.306253
5122	0.0961528
5126	0
5127	0.379119
5128	0.512819
5133	0.331195
5136	0.0448713
5141	0.251747
5142	0.366515
5143	0.312996
5144	0.0118343
5145	0.0565607
5146	0.0494501
5150	0.359998
5153	0.0445342
5156	0.242024
5160	0.215974
5161	0.322773
5170	0.4638
5171	0.272187
5173	0.259258
5174	0.216116
5175	0.167032
5184	0.175932
5185	0.276734
5189	0.227563
5192	0.0769224
5193	0.690169
5198	0.0921544
5202	0.197404
5208	0.133207
5211	0.371793
5212	0.145137
5215	0.286152
5218	0.375669
5219	0.22781
5220	0.454209
5226	0.323258
5227	0.337605
5228	0.560438
5229	0.148147
5230	0.206592
5231	0.0232558
5233	0
5241	0.236262
5242	0.551047
5248	0.471304
5249	0.0646152
5257	0.424174
5264	0.138461
5265	0.262915
5273	0.310344
5278	0.124126
5280	0.226922
5287	0
5288	0.416334
5289	0.639998
5296	0.25874
5297	0.300569
5301	0.310344
5307	0.234614
5312	0
5316	0.199583
5327	0.311187
5338	0.230768
5347	0.370368
5353	0.242603
5354	0.0233098
5358	0.0102564
5360	0.251746
5369	0.394686
5373	0
5375	0.150924
5381	0.276692
5390	0.493771
5391	0.176681
5395	0
5406	0.205528
5407	0.389523
5408	0.130177
5409	0.372958
5424	0.127179
5425	0.248118
5428	0.132211
5430	0.159474
5435	0
5438	0.21013
5439	0.122806
5449	0.590519
5450	0.0923072
5460	0.601511
5465	0.0695964
5466	0.0227919
5468	0.243786
5469	0.267454
5472	0.328523
5481	0.336656
5482	0.220734
5486	0.278845
5494	0.0417578
5498	0.116964
5503	0
5509	0.322579
5525	0.0205724
5532	0.154885
5538	0.339621
5541	0.0442886
5548	0.437498
5564	0.475958
5565	0.220466
5571	0.0841342
5578	0.274723
5585	0.431126
5586	0.239198
5587	0.0858968
5588	0.628205
5599	0.222671
5608	0.146633
5609	0.259945
5612	0.184884
5614	0.166475
5618	0.0227919
5623	0.270328
5629	0.245012
5636	0.254137
5647	0.168803
5649	0.108261
5657	0.239818
5661	0.0355028
5662	0.373625
5665	0.218139
5670	0.224615
5675	0.165302
5694	0.113553
5700	0.273503
5713	0.643206
5715	0.0136751
5751	0.335971
5758	0.320511
5761	0.152014
5770	0
5775	0.267903
5787	0.331501
5797	0.221444
5813	0.27984
5817	0.107258
5824	0.179486
5828	0.190282
5829	0.039702
5858	0.183534
5872	0.189188
5873	0.152624
5877	0.426448
5887	0.285896
5896	0.0750463
5900	0.463535
5912	0.0422135
5920	0.14423
5925	0
5933	0.488755
5963	0.293563
5965	0.506407
5975	0
5980	0.229019
5982	0
6003	0
6005	0.331729
6012	0.220906
6015	0.108516
6018	0.391605
6024	0.0461537
6033	0.00923069
6041	0
6048	0
6060	0.295603
6068	0.26395
6071	0.0641023
6073	0
6077	0.190383
6080	0.0830277
6090	0.201687
6095	0.0717942
6101	0.198837
6113	0.0425337
6120	0.124406
6135	0.142308
6142	0.0822277
6145	0.0608225
6164	0.379039
6166	0.275433
6179	0.263075
6185	0.0269627
6186	0.160255
6199	0.514528
6200	0.0494501
6206	0.0746602
6225	0.0441786
6236	0
6248	0.420593
6249	0.127272
6263	0.0889417
6273	0.32781
6276	0.294116
6283	0.0769224
6286	0.179881
6287	0.307691
6291	0.160838
6293	0.081025
6295	0.102563
6297	0.166938
6302	0.126042
6307	0.0353086
6312	0.511164
6315	0.317148
6319	0.187179
6324	0.0769229
6334	0
6348	0.0512818
6349	0.421577
6352	0.36752
6355	0.0716174
6359	0.11463
6368	0.171863
6390	0.200991
6394	0.346763
6395	0
6419	0.0108341
6429	0
6431	0
6442	0.421595
6443	0.0779349
6444	0.0846149
6450	0.104072
6460	0.0276921
6466	0.0108696
6473	0
6477	0.0384613
6495	0
6502	0.0595059
6506	0.101486
6510	0.028388
6512	0.152961
6525	0.328254
6529	0
6532	0
6533	0.316083
6534	0.217947
6568	0.28205
6572	0.313711
6582	0.380339
6590	0
6594	0.231989
6598	0.16553
6601	0.260488
6609	0.280857
6610	0.188962
6617	0
6641	0.0144705
6653	0
6665	0.0552265
6667	0
6681	0.175497
6695	0
6703	0
6707	0
6713	0.240801
6755	0
6764	0.266967
6772	0.210591
6774	0.469634
6781	0.59866
6804	0.136651
6816	0.153846
6822	0
6830	0.141235
6843	0.43052
6852	0
6863	0
6871	0.125762
6882	0
6893	0.260868
6903	0.269904
6919	0
6928	0.466344
6929	0.0423632
6934	0
6984	0.0109889
6989	0.198717
6993	0.0723978
7033	0.157597
7050	0
7064	0
7068	0
7087	0.195264
7097	0
7100	0.124434
7103	0
7120	0
7130	0
7131	0.773501
7134	0.0494503
7135	0.00891857
7142	0.143686
7147	0.480104
7168	0.303417
7191	0.560437
7245	0.217435
7293	0
7365	0
7434	0.0126582
7491	0
7492	0.079404

## Sheet: Figure 3g
Cell_Number	Mean_Intensity_CD4	Mean_Intensity_PD1
9	0.259614	0
15	0.162087	0
58	0.11282	0
87	0.300212	0.138889
94	0.329669	0.0952381
116	0.11888	0.0151515
117	0.117647	0.0294118
118	0.275723	0.0519481
230	0.141438	0
252	0.204243	0.0344828
266	0.135007	0.0430839
307	0.144688	0.00793651
349	0.210255	0
391	0.117159	0.025641
438	0.132307	0.0533333
449	0.116462	0
514	0.117276	0.142077
527	0.101968	0.135659
531	0.100591	0.0179487
546	0.158003	0.00900901
560	0.23776	0.030303
592	0.140858	0
609	0.161942	0.0116959
647	0.102998	0.0564972
664	0.190635	0.154589
673	0.103949	0.018018
705	0.13788	0.0188679
716	0.297829	0.042735
721	0.145403	0.247967
740	0.265733	0.0808081
765	0.141564	0.0280112
775	0.202232	0
806	0.192307	0.0104167
847	0.210059	0.0897436
848	0.430768	0.0416667
854	0.239531	0.0337553
858	0.130566	0.0307018
873	0.391376	0.03663
913	0.283214	0.0606061
917	0.240214	0.0467836
954	0.148961	0.0687831
960	0.183431	0.0410256
972	0.166541	0.0226537
983	0.119106	0.0215054
986	0.158266	0.00766284
1004	0.27759	0.0724638
1009	0.229794	0.0675105
1011	0.210525	0.0116959
1013	0.22926	0.0457516
1019	0.241305	0.0456621
1058	0.143589	0.0111111
1067	0.217093	0.111111
1070	0.128846	0.0555556
1077	0.173486	0.070922
1094	0.331359	0.034188
1112	0.12278	0.0128205
1117	0.104536	0.029304
1129	0.159614	0.05
1139	0.280885	0.010101
1142	0.10963	0.0656168
1145	0.309363	0.0362319
1146	0.353399	0.0772947
1147	0.171281	0.0177778
1172	0.391303	0.0724638
1179	0.120192	0.0260417
1191	0.164834	0.0714286
1204	0.129973	0.0143678
1206	0.226243	0.0392157
1207	0.179486	0.015873
1211	0.141722	0.0326087
1229	0.153845	0.569444
1233	0.1642	0.0769231
1243	0.317811	0.0394737
1284	0.208016	0.056338
1292	0.156043	0.0666667
1293	0.34206	0.0425532
1304	0.160838	0
1311	0.206476	0
1313	0.251601	0.0625
1324	0.111887	0.166667
1347	0.356588	0.0620155
1348	0.27832	0.109091
1373	0.346152	0.058642
1391	0.108342	0.0187793
1398	0.203379	0.0378788
1403	0.12732	0
1426	0.102563	0.026936
1428	0.126269	0.0188679
1429	0.109252	0.0193237
1430	0.197916	0.00694444
1443	0.103238	0.0263158
1447	0.226165	0.048433
1460	0.22983	0.0203252
1483	0.196078	0.0130719
1503	0.235347	0.00793651
1529	0.232622	0.0923695
1538	0.180532	0.0306122
1561	0.389741	0.0666667
1578	0.217948	0.00793651
1592	0.236685	0.017094
1596	0.157264	0.0296296
1597	0.243212	0.0392157
1598	0.198938	0.0344828
1606	0.13846	0.0190476
1617	0.100334	0.0144928
1618	0.15934	0
1620	0.113712	0
1627	0.279913	0.106481
1633	0.104332	0.0498084
1639	0.200602	0.0196078
1652	0.283075	0
1654	0.28846	0
1655	0.19658	0.0802469
1657	0.240802	0.0483092
1694	0.286269	0.0337553
1698	0.483972	0.0277778
1701	0.100092	0.0281125
1702	0.236135	0.0155039
1703	0.156592	0.047619
1713	0.144706	0.0231023
1735	0.436863	0.0314465
1750	0.280541	0.0392157
1759	0.152259	0.0652921
1774	0.372267	0
1797	0.141025	0.0277778
1808	0.224079	0.0869565
1819	0.101139	0.0246914
1833	0.126022	0.0212766
1837	0.124541	0.031746
1855	0.221719	0.0392157
1856	0.115958	0.0199005
1862	0.185314	0.010101
1863	0.486535	0.05
1869	0.168638	0.0384615
1870	0.205128	0.0387597
1880	0.239999	0.0266667
1888	0.222221	0.209877
1889	0.33952	0.0574713
1903	0.180769	0.0166667
1906	0.461537	0.288889
1915	0.249703	0.0564103
1922	0.326402	0.144144
1936	0.338102	0.0155039
1939	0.230768	0.207547
1950	0.294428	0.091954
1952	0.319383	0.0373333
1953	0.254985	0.037037
1973	0.193805	0.0692641
1987	0.229078	0.021978
1996	0.280542	0.166667
2004	0.228632	0.037037
2013	0.138039	0.0273973
2023	0.323791	0.0503876
2029	0.25	0
2030	0.283949	0.0534979
2041	0.176922	0.0148148
2049	0.375563	0
2058	0.418459	0
2059	0.222526	0
2080	0.122909	0.076087
2081	0.241257	0.10101
2087	0.312306	0.0133333
2091	0.587604	0.0277778
2098	0.340511	0.0222222
2099	0.10294	0.602941
2122	0.171052	0.122807
2125	0.177015	0.0281125
2127	0.198511	0
2137	0.281537	0.04
2146	0.302562	0.122222
2147	0.142011	0
2148	0.167108	0.091954
2159	0.287991	0.0487805
2165	0.144055	0.030303
2173	0.136363	0.020202
2179	0.202796	0
2213	0.298407	0.0172414
2214	0.216523	0.0246914
2238	0.108596	0.0588235
2242	0.162206	0.0253623
2243	0.107506	0.0401606
2258	0.177514	0.0683761
2259	0.222497	0.0215054
2263	0.176359	0
2274	0.36923	0
2275	0.283141	0.0425532
2310	0.13491	0.0358974
2323	0.19098	0.0689655
2326	0.116922	0.133333
2360	0.151193	0.114943
2385	0.253035	0.0964912
2410	0.205128	0.017094
2411	0.283076	0.06
2425	0.42769	0.173333
2428	0.149386	0.0724638
2429	0.225998	0.0206718
2433	0.443785	0
2435	0.160661	0.0843882
2436	0.157598	0.0243902
2453	0.203076	0.08
2459	0.455619	0
2460	0.113247	0.0555556
2468	0.16599	0
2471	0.39316	0.0246914
2506	0.270431	0.0416667
2510	0.54138	0.00843882
2517	0.158973	0.0388889
2529	0.21282	0.0444444
2545	0.159543	0.58642
2547	0.346152	0.0555556
2550	0.116278	0.0465116
2555	0.111662	0
2573	0.274724	0
2586	0.273502	0
2590	0.296295	0.0864198
2594	0.143235	0.0114943
2595	0.117307	0.00833333
2610	0.373033	0.0573477
2615	0.241757	0.0761905
2616	0.356274	0.333333
2619	0.103346	0.256997
2627	0.336262	0.0619048
2628	0.26984	0.042328
2655	0.33808	0.0452675
2664	0.116922	0.0266667
2672	0.203076	0.0266667
2676	0.103623	0.030303
2678	0.164834	0
2691	0.129807	0.213542
2696	0.308759	0
2705	0.192307	0.0285714
2707	0.576921	0.0701754
2718	0.443318	0.149123
2722	0.180994	0.117647
2743	0.103597	0.0268817
2745	0.259391	0.0387597
2750	0.145218	0.0342679
2770	0.104894	0.490909
2780	0.185183	0.0246914
2804	0.329958	0.346491
2807	0.146852	0.0606061
2836	0.286711	0.727273
2841	0.190882	0.0329218
2842	0.136577	0.00680272
2856	0.108448	0.0601093
2864	0.2135	0.469388
2880	0.18343	0
2890	0.323075	0.0592593
2893	0.109401	0.355556
2898	0.247435	0.0722222
2923	0.140198	0.0376344
2925	0.119475	0
2933	0.117463	0.0405405
2935	0.173626	0.0666667
2936	0.182273	0.0652174
2945	0.164455	0.0421456
2957	0.156592	0
2959	0.226107	0.212121
2967	0.292022	0.0246914
2980	0.139116	0.0212766
2987	0.229715	0.0958904
3003	0.300451	0.0313725
3036	0.290438	0.0623053
3042	0.53846	0
3044	0.168268	0.0208333
3049	0.200623	0.045045
3061	0.27047	0.0645161
3074	0.140531	0.0320513
3086	0.160713	0
3088	0.40828	0.358974
3102	0.240092	0.414141
3108	0.111293	0.035461
3114	0.369656	0.0185185
3137	0.117173	0.0310078
3143	0.234614	0.477778
3156	0.410255	0.0873016
3158	0.177333	0.0305344
3167	0.125677	0.0751174
3179	0.110521	0.0268199
3191	0.110576	0
3204	0.240802	0.0386473
3206	0.128587	0.0199005
3216	0.150829	0.0326797
3239	0.116987	0.0277778
3246	0.158925	0.0440252
3258	0.359889	0.0595238
3264	0.324785	0.037037
3265	0.309953	0.264706
3270	0.108058	0.0119048
3272	0.185896	0.0277778
3280	0.132211	0.421875
3287	0.170939	0
3298	0.256408	0
3306	0.144871	0.0277778
3307	0.201281	0.338889
3341	0.207691	0
3342	0.35207	0.025641
3343	0.177601	0.0392157
3349	0.10187	0.486486
3361	0.128204	0.502924
3384	0.195054	0.047619
3385	0.115384	0.0505051
3387	0.149524	0.0299625
3402	0.240092	0.252525
3410	0.136094	0.0769231
3413	0.144795	0.0490196
3430	0.147835	0.0104167
3439	0.494869	0.544444
3442	0.142588	0.0162602
3463	0.175122	0
3466	0.29621	0.701493
3468	0.164705	0.0352941
3469	0.124358	0.0388889
3472	0.246153	0
3473	0.153845	0
3474	0.118437	0.153439
3482	0.130176	0.0384615
3483	0.115383	0.0952381
3492	0.270768	0.0177778
3496	0.15942	0.0628019
3514	0.153846	0.0261438
3516	0.274427	0.0630631
3524	0.30586	0.190476
3525	0.397877	0.252874
3526	0.380456	0.135135
3544	0.274092	0.222222
3560	0.285176	0.471545
3571	0.431622	0.0925926
3585	0.377541	0.0536398
3590	0.210873	0.701149
3592	0.119432	0.114035
3646	0.321676	0.636364
3647	0.100426	0.25
3655	0.306524	0.212121
3662	0.132625	0.172414
3668	0.308585	0.476744
3669	0.153845	0.5
3670	0.150426	0.311111
3676	0.172063	0.0175439
3677	0.228892	0.0406504
3699	0.335468	0.449074
3710	0.221892	0.557692
3730	0.107258	0.0375587
3739	0.479851	0.015873
3743	0.117788	0.3125
3744	0.373076	0.0166667
3755	0.373157	0.510638
3764	0.195969	0.230159
3769	0.175066	0.390805
3778	0.158438	0.378109
3800	0.347251	0.32381
3804	0.260072	0
3824	0.269229	0.241667
3825	0.538459	0.785714
3841	0.179487	0.0222222
3843	0.17004	0.0421053
3850	0.244754	0.704545
3869	0.33846	0.0355556
3870	0.139716	0.0408163
3874	0.252305	0.0266667
3894	0.32382	0.0645161
3900	0.193845	0.426667
3903	0.205127	0
3913	0.507244	0.637681
3918	0.296922	0.666667
3925	0.205954	0.354839
3930	0.233031	0.0294118
3941	0.177956	0.378109
3950	0.332625	0.455172
3951	0.360504	0.437811
3952	0.205904	0.434343
3970	0.188033	0.438272
3975	0.164642	0.0467836
3980	0.380669	0.594017
3981	0.217947	0.489899
3986	0.322676	0.038961
3997	0.213527	0
4000	0.220813	0.0588235
4001	0.521676	0.393939
4011	0.123076	0.118519
4020	0.220373	0.436937
4021	0.16987	0.236111
4035	0.141286	0.0136054
4040	0.407483	0.558559
4041	0.208333	0.388889
4044	0.463173	0.560284
4054	0.444443	0.358025
4064	0.330912	0.408805
4073	0.262326	0
4079	0.2459	0.562842
4080	0.213223	0.426901
4087	0.15884	0.025974
4094	0.179066	0.385246
4095	0.156922	0.364444
4103	0.150995	0.259259
4108	0.355173	0.839506
4109	0.325604	0.246575
4114	0.186813	0.0952381
4126	0.395603	0.5
4150	0.24852	0.384615
4151	0.14923	0.2
4152	0.370134	0.45098
4159	0.346151	0.537037
4161	0.276017	0.27451
4164	0.175479	0.09375
4167	0.327414	0.538462
4168	0.716522	0.54321
4169	0.341715	0.410256
4170	0.370191	0.479167
4172	0.312499	0.125
4173	0.177513	0
4179	0.565932	0.710317
4199	0.191696	0.248677
4210	0.339998	0.146667
4214	0.141025	0.0555556
4223	0.13209	0.417508
4228	0.301993	0.296296
4229	0.279998	0.32
4233	0.106226	0.190476
4239	0.214176	0.581699
4253	0.408486	0.0229885
4254	0.369604	0.276423
4262	0.221152	0.0416667
4268	0.21581	0.462963
4270	0.358347	0.666667
4285	0.217136	0.0506329
4290	0.407688	0.0333333
4299	0.138461	0.0266667
4306	0.335897	0.372222
4311	0.235576	0.177083
4312	0.237178	0.458333
4315	0.393161	0.0925926
4316	0.349357	0
4324	0.195803	0.0378788
4335	0.218622	0
4341	0.199429	0.0740741
4348	0.126373	0.0396825
4360	0.28846	0
4363	0.298076	0.0694444
4376	0.310768	0
4382	0.501537	0.04
4392	0.139292	0.027027
4416	0.197801	0.0190476
4429	0.470694	0.031746
4439	0.107481	0.0228311
4455	0.275383	0.04
4465	0.171794	0.122222
4472	0.100882	0.0601093
4473	0.253845	0.0166667
4478	0.123251	0.0151515
4481	0.289742	0.0388889
4489	0.151583	0.0392157
4493	0.180069	0.0416667
4498	0.173524	0.0155039
4499	0.327272	0.0242424
4513	0.107691	0.0166667
4525	0.125188	0.0326797
4529	0.23846	0.0333333
4530	0.133994	0.0322581
4539	0.230768	0
4550	0.137213	0.018018
4558	0.465383	0.0166667
4560	0.329229	0.0933333
4580	0.207178	0.0133333
4589	0.211537	0.0714286
4594	0.387691	0.04
4601	0.128671	0.0363636
4603	0.241564	0.0292398
4609	0.192306	0.0227273
4611	0.122448	0.0272109
4621	0.234041	0.0212766
4624	0.305127	0.0666667
4625	0.282049	0.0277778
4628	0.103845	0
4639	0.115384	0.0277778
4642	0.286574	0.0392157
4644	0.296379	0
4649	0.386382	0.0498084
4658	0.163076	0.106667
4659	0.13822	0
4664	0.386286	0.0144928
4667	0.210987	0.0380952
4668	0.45266	0.0512821
4671	0.146469	0.0410959
4675	0.167032	0.0190476
4676	0.277471	0
4686	0.16923	0.0717949
4688	0.249999	0.0576923
4693	0.270833	0.0347222
4694	0.166055	0.042328
4698	0.126696	0.0196078
4704	0.19017	0
4708	0.497974	0.0175439
4711	0.393441	0.0327869
4715	0.152209	0.120567
4719	0.116808	0.0493827
4726	0.320165	0.0540541
4734	0.256409	0.025641
4741	0.235576	0.075
4750	0.147584	0.00775194
4756	0.252896	0.0547945
4757	0.207691	0
4758	0.216921	0.0133333
4759	0.172649	0.0148148
4761	0.351646	0.0634921
4762	0.206896	0.0517241
4767	0.374999	0.0714286
4768	0.149649	0.115152
4770	0.283782	0.027027
4773	0.372468	0.0526316
4776	0.37692	0
4779	0.285255	0.0277778
4784	0.370272	0.0536723
4786	0.129296	0.0283688
4792	0.298641	0.0130719
4798	0.343194	0.0641026
4800	0.17216	0.0343915
4801	0.133332	0
4805	0.261537	0.0333333
4810	0.105493	0.0285714
4811	0.277591	0.057971
4814	0.25824	0
4815	0.191141	0.0606061
4816	0.287812	0.0337079
4823	0.218934	0
4827	0.150641	0
4831	0.227751	0.111111
4832	0.197801	0.021164
4833	0.250915	0.0396825
4837	0.150961	0.0416667
4839	0.151514	0.010101
4842	0.148851	0.0519481
4843	0.364763	0.0215054
4845	0.11053	0.0355987
4846	0.631577	0.0526316
4859	0.109889	0.190476
4861	0.313137	0.0619469
4863	0.123626	0.0238095
4866	0.415954	0.111111
4878	0.227105	0.015873
4879	0.164835	0
4880	0.333579	0.0480769
4885	0.1806	0.057971
4889	0.437794	0.0411523
4890	0.230767	0
4893	0.405981	0.0833333
4894	0.275146	0.0320513
4900	0.162789	0
4901	0.122377	0.0454545
4907	0.207513	0.0542636
4908	0.196153	0.025
4911	0.290108	0.0190476
4913	0.271062	0.047619
4914	0.485753	0.0555556
4915	0.471696	0.100629
4919	0.466062	0.0588235
4924	0.146634	0.0208333
4925	0.316921	0.04
4926	0.419578	0.0606061
4928	0.162836	0.030303
4929	0.103365	0.0416667
4930	0.117057	0
4934	0.162028	0
4935	0.369563	0.0144928
4939	0.311353	0.015873
4940	0.109889	0
4948	0.289801	0.0697674
4951	0.39514	0.0631579
4955	0.460296	0.0322581
4956	0.180601	0
4958	0.279718	0
4959	0.40093	0.030303
4960	0.252747	0.0634921
4970	0.174088	0.0385965
4971	0.304113	0.0465116
4976	0.319526	0.0461538
4978	0.206378	0.0162602
4983	0.353678	0.119565
4986	0.31711	0.0340136
4989	0.6464	0.0860215
4992	0.127621	0
4993	0.123434	0.116279
4996	0.365032	0
5000	0.405981	0.0185185
5001	0.283215	0
5005	0.517092	0.0925926
5013	0.222526	0
5016	0.528844	0.104167
5018	0.217675	0.0141844
5021	0.402484	0.0875421
5023	0.255127	0.0666667
5027	0.275188	0
5033	0.30864	0.0390947
5034	0.323469	0.0683761
5035	0.299144	0.0185185
5039	0.207416	0
5040	0.150093	0.0406504
5041	0.447618	0.0253968
5049	0.692306	0.0740741
5051	0.48621	0.0251572
5057	0.493925	0.0175439
5062	0.249336	0.045977
5063	0.217946	0
5064	0.27047	0.0215054
5068	0.223192	0.0505051
5070	0.164102	0
5071	0.141187	0.0168776
5074	0.193062	0.0784314
5075	0.194871	0.037037
5077	0.185135	0.0564972
5083	0.352357	0.0860215
5084	0.395431	0.182292
5085	0.435164	0.0380952
5092	0.401397	0.0424242
5098	0.367243	0.0215054
5102	0.127219	0.025641
5104	0.159151	0.045977
5105	0.343717	0.0506329
5114	0.476546	0.0406504
5117	0.306253	0.0965732
5127	0.379119	0.047619
5128	0.512819	0.111111
5133	0.331195	0.0555556
5141	0.251747	0.020202
5142	0.366515	0.156863
5143	0.312996	0.0229885
5150	0.359998	0.0666667
5156	0.242024	0.0325203
5160	0.215974	0
5161	0.322773	0.0261438
5170	0.4638	0.0196078
5171	0.272187	0
5173	0.259258	0.0246914
5174	0.216116	0
5175	0.167032	0.0444444
5184	0.175932	0.0330033
5185	0.276734	0.0243902
5189	0.227563	0.0138889
5193	0.690169	0.0462963
5202	0.197404	0.104418
5208	0.133207	0.0162602
5211	0.371793	0
5212	0.145137	0.0125786
5215	0.286152	0.0533333
5218	0.375669	0.0155039
5219	0.22781	0.0705128
5220	0.454209	0.047619
5226	0.323258	0.0198413
5227	0.337605	0
5228	0.560438	0.0833333
5229	0.148147	0.0617284
5230	0.206592	0.0857143
5241	0.236262	0
5242	0.551047	0.030303
5248	0.471304	0.0793651
5257	0.424174	0.047619
5264	0.138461	0.030303
5265	0.262915	0.149254
5273	0.310344	0.0402299
5278	0.124126	0
5280	0.226922	0.0277778
5288	0.416334	0.0687285
5289	0.639998	0.04
5296	0.25874	0.0909091
5297	0.300569	0.0432099
5301	0.310344	0.045977
5307	0.234614	0.0333333
5316	0.199583	0.0720721
5327	0.311187	0.0333333
5338	0.230768	0.0231023
5347	0.370368	0.0329218
5353	0.242603	0.034188
5360	0.251746	0.0454545
5369	0.394686	0.047619
5375	0.150924	0.0126582
5381	0.276692	0.0497512
5390	0.493771	0.126984
5391	0.176681	0.0104167
5406	0.205528	0.0572917
5407	0.389523	0.0212766
5408	0.130177	0.0384615
5409	0.372958	0.030303
5424	0.127179	0.0222222
5425	0.248118	0.0250627
5428	0.132211	0.0625
5430	0.159474	0.0731707
5438	0.21013	0.0569106
5439	0.122806	0.0116959
5449	0.590519	0.026936
5460	0.601511	0.142077
5468	0.243786	0.0205128
5469	0.267454	0.0153846
5472	0.328523	0.0208333
5481	0.336656	0.0473251
5482	0.220734	0.0289855
5486	0.278845	0.0185185
5498	0.116964	0.00913242
5509	0.322579	0.0430108
5532	0.154885	0.0135135
5538	0.339621	0.0125786
5548	0.437498	0.0347222
5564	0.475958	0.0416667
5565	0.220466	0.0327381
5578	0.274723	0.015873
5585	0.431126	0.0310078
5586	0.239198	0.0730594
5588	0.628205	0.037037
5599	0.222671	0.0175439
5608	0.146633	0.0208333
5609	0.259945	0.0229885
5612	0.184884	0.0116959
5614	0.166475	0
5623	0.270328	0.0857143
5629	0.245012	0
5636	0.254137	0.0506329
5647	0.168803	0.0277778
5649	0.108261	0.037037
5657	0.239818	0
5662	0.373625	0.047619
5665	0.218139	0.0248756
5670	0.224615	0.0266667
5675	0.165302	0.035461
5694	0.113553	0.031746
5700	0.273503	0
5713	0.643206	0.0567376
5751	0.335971	0.0196078
5758	0.320511	0.00925926
5761	0.152014	0.015873
5775	0.267903	0.0229885
5787	0.331501	0.031746
5797	0.221444	0.040404
5813	0.27984	0.0229885
5817	0.107258	0.028169
5824	0.179486	0.0246914
5828	0.190282	0.0701754
5858	0.183534	0
5872	0.189188	0
5873	0.152624	0.0582011
5877	0.426448	0.0233918
5887	0.285896	0.05
5900	0.463535	0
5920	0.14423	0
5933	0.488755	0.0461538
5963	0.293563	0.0680272
5965	0.506407	0.037037
5980	0.229019	0
6005	0.331729	0
6012	0.220906	0
6015	0.108516	0.0238095
6018	0.391605	0.0454545
6060	0.295603	0.052381
6068	0.26395	0
6077	0.190383	0
6090	0.201687	0.0243902
6101	0.198837	0.0125786
6120	0.124406	0
6135	0.142308	0
6164	0.379039	0.0193237
6166	0.275433	0.0286738
6179	0.263075	0.06
6186	0.160255	0
6199	0.514528	0.0444444
6248	0.420593	0.0752688
6249	0.127272	0.0121212
6273	0.32781	0.0769231
6276	0.294116	0.0392157
6286	0.179881	0.0102564
6287	0.307691	0
6291	0.160838	0.0189394
6295	0.102563	0
6297	0.166938	0.0390071
6302	0.126042	0.0240964
6312	0.511164	0.0215054
6315	0.317148	0.0409836
6319	0.187179	0.0555556
6349	0.421577	0.047619
6352	0.36752	0.0185185
6359	0.11463	0.0588235
6368	0.171863	0.039039
6390	0.200991	0
6394	0.346763	0.037037
6442	0.421595	0.0192308
6450	0.104072	0
6506	0.101486	0.0420168
6512	0.152961	0.0229885
6525	0.328254	0.0429043
6533	0.316083	0.0363636
6534	0.217947	0.037037
6568	0.28205	0.037037
6572	0.313711	0.0057971
6582	0.380339	0.0555556
6594	0.231989	0.031746
6598	0.16553	0.0801688
6601	0.260488	0.0151515
6609	0.280857	0.0542636
6610	0.188962	0.0144928
6681	0.175497	0.0197531
6713	0.240801	0
6764	0.266967	0.0441176
6772	0.210591	0.0218579
6774	0.469634	0
6781	0.59866	0
6804	0.136651	0.0156863
6816	0.153846	0
6830	0.141235	0.010929
6843	0.43052	0.0752688
6871	0.125762	0
6893	0.260868	0.0362319
6903	0.269904	0.0116959
6928	0.466344	0.0416667
6989	0.198717	0
7033	0.157597	0.0284553
7087	0.195264	0
7100	0.124434	0.0588235
7131	0.773501	0.037037
7142	0.143686	0.0377359
7147	0.480104	0.0114943
7168	0.303417	0.0185185
7191	0.560437	0
7245	0.217435	0.00888889

## Sheet: Figure S3b
Sample	Population	Population_Cells	Total_Cells	Percentage
APP1	Unassigned	1152	7573	15.2119
APP1	B_Cells	1914	7573	25.274
APP1	T_Cells	2108	7573	27.8357
APP1	Macrophages	243	7573	3.20877
APP1	Dendritic_Cells	728	7573	9.6131
APP1	Epithelial_Cells	1428	7573	18.8565

[truncated: 14 more sheets: Figure S3d, Figure 4b, Figure 4c, Figure 4d, Figure 4e, Figure 4f, Figure 4g, Figure 4h, Figure 4i, Figure 5b, Figure 5c, Figure 5d, Figure 5e, Figure 5f]
